# Supplementary material for: Regulation of BRCA1 stability through the tandem UBX domains of isoleucyl-tRNA synthetase 1
Source: Nat Commun. 2022 Nov 8;13:6732. doi: 10.1038/s41467-022-34612-y (PMC9643514; doi:10.1038/s41467-022-34612-y)
Supplement: Supplementary file 4 — Source Data [file 41467_2022_34612_MOESM4_ESM.xlsx]

## Sheet: Figure 1b
Figure 1b

## Sheet: Figure 2e
Figure 2e

## Sheet: Figure 2f
Figure 2f

## Sheet: Figure 2g
Figure 2g

## Sheet: Figure 3c
Figure 3c

## Sheet: Figure 3d
Figure 3d

## Sheet: Figure 3e
Figure 3e

## Sheet: Figure 3f
Figure 3f

## Sheet: Figure 3g
Figure 3g

## Sheet: Figure 3h
Figure 3h

[truncated: 26 more sheets: Figure 4a, Figure 4b, Figure 4c, Figure 4d, Figure 4e, Figure 5a, b, Figure 5c, d, Figure 5e, Figure 5f, Figure 5g, Supplementary Fig. 1a, Supplementary Fig. 1b, Supplementary Fig. 6, Supplementary Fig. 7a, Supplementary Fig. 7b, Supplementary Fig. 7c, Supplementary Fig. 7d, Supplementary Fig. 7e, Supplementary Fig. 7f, Supplementary Fig. 7g …]
